# Supplementary material for: Prevalence of Selected Single-Nucleotide Variants in Patients with Neuroendocrine Tumors—Potential Clinical Relevance
Source: J Clin Med. 2022 Sep 21;11(19):5536. doi: 10.3390/jcm11195536 (PMC9573749; doi:10.3390/jcm11195536)
Supplement: Supplementary file 1 [file jcm-11-05536-s001.zip]

Archive with 1 entries (1 files):
- jcm-1888978-supplementary.pdf
